# Supplementary material for: Synergistically Enhanced Electrochemical Sensing of Food Adulterant in Milk Sample at Erbium Vanadate/Graphitic Carbon Nitride Composite
Source: Sensors (Basel). 2024 Mar 11;24(6):1808. doi: 10.3390/s24061808 (PMC10975317; doi:10.3390/s24061808)
Supplement: Supplementary file 1 [file sensors-24-01808-s001.zip]

Archive with 1 entries (1 files):
- sensors-2846785-supplementary.pdf
